# Supplementary material for: Preparation of Ultrafine Fly Ash-Based Superhydrophobic Composite Coating and Its Application to Foam Concrete
Source: Polymers (Basel). 2020 Sep 24;12(10):2187. doi: 10.3390/polym12102187 (PMC7650569; doi:10.3390/polym12102187)
Supplement: Supplementary file 1 [file polymers-12-02187-s001.zip]

Archive with 1 entries (1 files):
- polymers-927632-supplementary.avi
